# Supplementary material for: Large-scale field phenotyping using backpack LiDAR and CropQuant-3D to measure structural variation in wheat
Source: Plant Physiol. 2021 Jul 16;187(2):716–38. doi: 10.1093/plphys/kiab324 (PMC8491082; doi:10.1093/plphys/kiab324)
Supplement: kiab324_Supplementary_Data [file kiab324_supplementary_data.zip]

Archive with 2 entries (2 files):
- pp.00744.2021-s01.mp4
- pp.00744.2021-s02.pdf
